# Supplementary material for: Synthesis and Evaluation of Novel Triterpene Analogues of Ursolic Acid as Potential Antidiabetic Agent
Source: PLoS One. 2015 Sep 25;10(9):e0138767. doi: 10.1371/journal.pone.0138767 (PMC4583267; doi:10.1371/journal.pone.0138767)
Supplement: S4 File — (XLSX) [file pone.0138767.s004.xlsx]

## Sheet: S4 Table
S4 Table computer descriptors and pIC50 of analogues
Name	Observed pIC50	Predicted pIC50	Error	Set	Total Area	PPSA2	Polar Surface Area	Polar Volume	SurfaceArea	Volume	RPCG	RNCG	Donor Count Lipinski	Acceptor Count Lipinski	RPCS	RNCS	CLOGP	CMR
Compound 01	5.29414	5.28229	-0.0118427	training	700.7	1486.15	91.444	71.759	667.348	1250.56	0.117	0.176	2	3	0	1.559	8.627	13.5209
Compound 02	5.27819	5.27692	-0.00126919	training	763.3	1770.02	80.214	84.22	726.192	1371.99	0.106	0.15	1	4	0	3.322	9.573	14.4842
Compound 03a	5.24872	5.23462	-0.0140971	training	853.5	2239.01	36.237	85.023	834.095	1609.77	0.087	0.135	1	4	0.691	3.011	10.928	17.211
Compound 03b	5.77211	5.76483	-0.00727964	test	792.5	1922.71	46.841	67.726	776.194	1497.22	0.096	0.157	2	3	0.72	1.315	9.982	16.2477
Compound 03c	4.82565	4.82664	0.000993041	training	890.5	2382.01	28.023	80.408	862.639	1661.77	0.086	0.133	1	4	0.475	1.88	11.457	17.6748
Compound 04a	4.84832	4.86276	0.0144386	training	852.4	2275.88	36.729	85.487	833.788	1618.02	0.084	0.129	1	4	0.567	3.042	10.7286	17.2265
Compound 04b	5.82102	5.82081	-0.000211967	training	782.2	1947.31	47.295	52.584	758.621	1474.31	0.09	0.149	2	3	0.434	1.352	9.7826	16.2632
Compound 04c	5.25885	5.24851	-0.010341	test	876.4	2415.03	33.31	82.814	845.259	1649.57	0.082	0.127	1	4	0.666	1.967	11.2576	17.6903
Compound 05a	4.48149	4.52154	0.0400496	training	868.6	2195.98	34.439	62.888	841.395	1607.02	0.087	0.134	1	4	0.543	3.035	11.0486	17.7024
Compound 05b	5.88273	5.87543	-0.00729822	training	807.6	1865.56	48.007	52.068	783.584	1507.92	0.095	0.154	2	3	0	1.325	10.1026	16.7391
Compound 05c	4.92046	4.91138	-0.00907675	training	898.3	2327.95	30.649	72.724	863.627	1673.22	0.085	0.132	1	4	0.013	2.072	11.5776	18.1662
Compound 06a	4.9539	4.93872	-0.0151789	test	867.2	2148.66	38.516	59.694	838.179	1615.64	0.087	0.135	1	4	0	3.263	11.1686	17.988
Compound 06b	5.59176	5.59089	-0.000867461	training	790.2	1860.32	52.015	84.942	774.135	1540.95	0.097	0.156	2	3	1.063	1.329	10.2226	17.0247
Compound 06c	4.52187	4.55967	0.0378062	training	895.7	2258.09	37.798	73.938	864.797	1683.07	0.086	0.133	1	4	0	2.969	11.6976	18.4518
Compound 07a	5.18509	5.17971	-0.00537975	training	860.3	2177.76	39.629	83.97	842.288	1619.34	0.086	0.133	1	4	0.822	3.045	11.3286	17.2265
Compound 07b	5.77728	5.78215	0.00487114	training	806	1883.15	46.491	76.156	786.339	1520.04	0.094	0.154	2	3	0.72	1.298	10.3826	16.2632
Compound 07c	5.3363	5.32159	-0.014707	test	895.2	2293.07	42.661	75.359	855.003	1647.2	0.084	0.131	1	4	1.06	2.932	11.8576	17.6903
Compound 08a	5.48945	5.47978	-0.00967224	training	849.8	2005.71	37.772	65.14	821.099	1579.5	0.09	0.139	1	4	0.536	3.188	11.3796	17.2386
Compound 08b	5.8962	5.9025	0.00630781	training	817.5	1825.64	46.54	64.327	801.307	1542.81	0.097	0.158	2	3	0.691	1.373	10.9526	16.7391
Compound 08c	5.26122	5.24675	-0.0144693	training	906.1	2254.62	27.98	81	885.467	1711.36	0.087	0.134	1	4	0.593	2.063	12.4276	18.1662
Compound 09a	5.03012	5.02976	-0.000362256	training	871.9	2080	41.04	75.529	843.774	1638.07	0.089	0.137	1	4	0.855	3.159	12.0486	17.988
Compound 09b	5.89279	5.90939	0.0166004	training	789.3	1692.53	51.289	58.499	767.597	1497.78	0.099	0.162	2	3	0.849	1.394	10.5836	16.5609
Compound 09c	5.32883	5.31296	-0.0158708	training	909	2231.38	34.407	97.197	888.535	1716.95	0.087	0.135	1	4	0.751	2.899	12.5776	18.4518
Compound 10a	5.6968	5.71786	0.0210606	training	910.1	2547.69	49.429	146.851	883.42	1714.09	0.081	0.125	1	5	0.691	2.931	11.0034	17.8279
Compound 10b	5.59346	5.59881	0.00535109	test	834.8	2166.93	66.752	102.293	807.456	1557.56	0.088	0.144	2	4	0.741	1.239	10.0574	16.8646
Compound 10c	5.19586	5.18809	-0.00777278	training	926.6	2631.56	57.952	119.647	887.744	1695.76	0.08	0.123	1	5	1.137	2.666	11.5324	18.2917
Compound 11	5.6073	5.59714	-0.0101668	training	699.1	1375.28	83.335	68.436	663.654	1250.43	0.124	0.157	1	3	0	3.738	8.225	13.4035
Compound 12	5.57512	5.57512	8.12e-09	training	792.1	1888.74	73.477	86.169	754.983	1429.71	0.104	0.147	1	4	0	2.334	10.102	14.948
Compound 13	5.99568	6.02601	0.0303336	training	814.2	1972.83	79.122	87.524	768.888	1470.1	0.102	0.144	1	4	0	3.123	10.631	15.4118
Compound 14	5.48678	5.47903	-0.00775655	training	811.5	1967.45	74.385	79.529	768.135	1465.93	0.102	0.145	1	4	0	2.437	10.411	15.4118
CLOGP：
CMR：calculated molar refractivity
TotalArea:
Surface_Area：
Polar_Surface_Area：
Volume：
Polar_Volume:
PPSA2：Total Charge Weighted PPSA [q A**2]
RPCG：Most Positive Charge/Sum Total Positive Charge
RNCG：Most Negative Charge/Sum Total Negative Charge
RPCS：RPCG*(Area of Most Positive Charged Atom)
RNCS：RNCG*(Area of Most Negative Charged Atom)
Donor_Count_Lipinski
Acceptor_Count_Lipinski
